# Supplementary material for: Temporal Dynamics of Fecal Microbiome and Short-Chain Fatty Acids in Sows from Early Pregnancy to Weaning
Source: Animals (Basel). 2025 Jul 27;15(15):2209. doi: 10.3390/ani15152209 (PMC12345544; doi:10.3390/ani15152209)
Supplement: Supplementary file 1 [file animals-15-02209-s001.zip]

Archive with 2 entries (2 files):
- animals-3754700-supplementary Figure.pdf
- animals-3754700-Supplementary Table.xlsx
