# Supplementary material for: Temporal Dynamics of Fecal Microbiome and Short-Chain Fatty Acids in Sows from Early Pregnancy to Weaning
Source: Animals (Basel). 2025 Jul 27;15(15):2209. doi: 10.3390/ani15152209 (PMC12345544; doi:10.3390/ani15152209)
Supplement: Supplementary file 1 [file animals-15-02209-s001.zip › animals-3754700-Supplementary Table.xlsx]

## Sheet: Table S1
Table S1. Nutrient components of commercial formula feed provided to Yorkshire sows
Stage	concentrate feed (%)	corn (%)	bran (%)	soybean meal (%)	expanded soybean (%)
Gestation feeds	0.12	0.6	0.2	0.08	0
Lactation feeds	0.12	0.69	0	0.14	0.05

## Sheet: Table S2
Table S2. The summary description of 16S rRNA gene sequencing data
Sample ID	Raw Reads	Clean Reads	Denoised Reads	Merged Reads	Non-chimeric Reads
T1_1	108494	98425	97648	84092	63496
T1_2	79618	71570	71182	65490	61309
T1_3	79951	72036	71377	61467	43879
T1_4	80025	72213	71648	62032	45049
T1_5	80087	72007	71546	60915	43867
T1_6	79962	72081	71541	66688	57686
T1_7	80099	71266	70623	64719	57067
T1_8	92434	83617	83123	74359	52321
T1_9	122163	110043	109282	93624	68963
T1_10	80023	71781	71170	61536	48855
T1_11	98112	86741	86099	80211	67050
T1_12	80250	71732	71262	66510	56267
T1_13	79910	71170	70814	66138	60792
T1_14	80366	71323	70656	63749	56173
T1_15	79899	73475	73034	68299	60055
T1_16	80104	71811	71298	66076	55393
T1_17	80016	71303	70669	63931	56192
T1_18	80155	71132	70646	66129	56734
T1_19	79900	71505	70794	64078	57536
T1_20	80087	71462	70768	63403	55308
T1_21	79991	71970	71484	62489	44196
T1_22	80070	71898	71326	60364	45926
T1_23	94087	84441	83887	71561	52937
T1_24	81081	70645	70171	63323	54724
T1_25	79826	71065	70433	63385	57869
T2_1	79962	71993	71424	62297	48701
T2_2	118764	107443	106665	93804	71219
T2_3	95766	86646	85885	73464	54005
T2_4	78581	68240	67402	60390	52562
T2_5	133984	121299	120325	104498	73826
T2_6	107316	96965	96239	83110	65397
T2_7	80045	71534	71095	66092	61455
T2_8	79813	73132	72764	68662	60904
T2_9	89112	80203	79405	69583	53534
T2_10	79840	72384	71972	67341	60660
T2_11	80085	73131	72646	67869	61015
T2_12	80013	70759	70159	64175	55706
T2_13	80049	72146	71678	66418	61710
T2_14	80042	71444	70856	65050	57989
T2_15	86042	77656	77141	68424	52285
T2_16	99821	90534	89746	77543	58853
T2_17	87307	78536	78100	72713	63476
T2_18	79982	71990	71450	60986	43692
T2_19	101968	92372	91610	79752	58054
T2_20	80704	73066	72423	62311	46978
T2_21	96565	87416	86623	73069	53650
T2_22	93708	84448	83733	71716	53585
T2_23	80078	71959	71414	64865	59463
T2_24	123665	111771	110849	97923	68302
T2_25	80129	71237	70653	66161	56275
T3_1	79965	71418	71014	66414	59311
T3_2	135524	122167	121315	103857	75417
T3_3	79973	72158	71579	59160	43268
T3_4	136265	122896	121956	104322	72564
T3_5	80019	72552	72072	59751	44831
T3_6	80193	71718	71208	64954	57671
T3_7	109309	98583	97848	84176	61139
T3_8	79820	70975	70528	63761	56741
T3_9	79975	71193	70546	63270	56189
T3_10	79699	71014	70478	64034	56686
T3_11	80362	70809	70365	64098	58054
T3_12	80122	71182	70819	64360	60059
T3_13	115014	102861	101999	87431	65169
T3_14	79971	71275	70806	64687	57637
T3_15	79989	72130	71552	59615	46153
T3_16	80197	72258	71910	67400	62072
T3_17	80077	70815	70366	64064	58610
T3_18	80321	71187	70786	64947	59298
T3_19	80083	70951	70394	63525	58742
T3_20	80185	70603	70025	63297	55329
T3_21	80182	71540	71101	65793	59547
T3_22	120109	70921	70348	62738	58100
T3_23	110088	71834	71296	63380	56275
T3_24	131212	117715	116939	101386	73083
T3_25	129944	71907	71238	58875	45935
T4_1	80065	71868	71500	66220	62075
T4_2	114005	102464	101681	87707	64434
T4_3	120193	70556	70017	62708	56111
T4_4	111366	100108	99150	83323	61799
T4_5	125011	112228	111336	97097	73674
T4_6	80091	71653	71152	63459	56654
T4_7	80141	72105	71649	65295	59292
T4_8	99550	89837	88968	74493	60012
T4_9	108044	96714	95986	84767	59513
T4_10	85897	77117	76379	66154	52771
T4_11	80157	71764	71243	64842	58848
T4_12	117838	106364	105661	93255	73198
T4_13	102241	92174	91501	79654	63616
T4_14	91330	81939	81112	66975	50846
T4_15	142617	128152	127157	109459	74725
T4_16	110355	99315	98531	83332	60514
T4_17	80232	71853	71319	64080	58011
T4_18	89894	80757	80035	66365	49098
T4_19	103359	65711	65023	55471	43650
T4_20	99999	90424	89812	77349	61188
T4_21	79944	70768	70295	63982	59260
T4_22	109924	70284	69793	62911	57858
T4_23	109901	71627	71033	65971	60773
T4_24	129904	90200	89404	76334	58694
T4_25	101916	91842	91110	77729	59296

## Sheet: Table S3
Table S3. Comparison of Shannon index among the four stages
Sample	Shannon
T1_1	8.0727
T1_2	7.8639
T1_3	7.8143
T1_4	7.8557
T1_5	7.1462
T1_6	8.0536
T1_7	7.6448
T1_8	7.0988
T1_9	8.2099
T1_10	7.6433
T1_11	8.1887
T1_12	8.0707
T1_13	7.5626
T1_14	8.2003
T1_15	7.7059
T1_16	7.675
T1_17	7.9473
T1_18	7.7504
T1_19	7.9755
T1_20	7.7629
T1_21	7.3555
T1_22	7.7765
T1_23	7.9668
T1_24	6.819
T1_25	8.3326
T2_1	7.6309
T2_2	7.791
T2_3	7.9728
T2_4	8.4031
T2_5	8.0746
T2_6	8.0501
T2_7	7.2542
T2_8	7.5843
T2_9	7.6952
T2_10	8.0977
T2_11	7.6315
T2_12	8.0742
T2_13	7.6956
T2_14	7.6643
T2_15	7.3337
T2_16	7.5361
T2_17	7.6627
T2_18	7.6474
T2_19	7.4694
T2_20	8.0727
T2_21	8.4053
T2_22	7.9786
T2_23	7.7443
T2_24	7.9382
T2_25	7.5772
T3_1	7.521
T3_2	7.6702
T3_3	7.8377
T3_4	7.7882
T3_5	6.9534
T3_6	7.9777
T3_7	7.8222
T3_8	7.4986
T3_9	8.1111
T3_10	8.0955
T3_11	6.6564
T3_12	7.5319
T3_13	7.7477
T3_14	7.6911
T3_15	8.0714
T3_16	7.1046
T3_17	7.9922
T3_18	6.5437
T3_19	7.747
T3_20	8.1133
T3_21	6.9678
T3_22	7.6493
T3_23	7.7771
T3_24	7.9497
T3_25	7.8622
T4_1	7.635
T4_2	8.132
T4_3	7.911
T4_4	7.598
T4_5	7.8432
T4_6	7.8859
T4_7	7.6683
T4_8	8.3067
T4_9	7.2339
T4_10	7.7363
T4_11	7.788
T4_12	6.9059
T4_13	7.0992
T4_14	8.1696
T4_15	7.8139
T4_16	8.2096
T4_17	7.6777
T4_18	8.0242
T4_19	8.0953
T4_20	7.8567
T4_21	7.9111
T4_22	7.8824
T4_23	7.864
T4_24	7.9474
T4_25	8.0988
